# Supplementary material for: Adherence to the Cancer Prevention Recommendations from World Cancer Research Fund/American Institute for Cancer Research After Cancer Diagnosis on Mortality in South Korea
Source: Nutrients. 2024 Nov 26;16(23):4049. doi: 10.3390/nu16234049 (PMC11643377; doi:10.3390/nu16234049)
Supplement: Supplementary file 1 [file nutrients-16-04049-s001.zip]

Archive with 1 entries (1 files):
- nutrients-3314104-supplementary.pdf
